# Supplementary material for: Generation and analysis of expressed sequence tags from six developing xylem libraries in Pinus radiata D. Don
Source: BMC Genomics. 2009 Jan 21;10:41. doi: 10.1186/1471-2164-10-41 (PMC2636829; doi:10.1186/1471-2164-10-41)
Supplement: Additional file 1 — Functional classification of 2,101 unigenes with homologs in UniProt database. The 16 functional groups with Enrichment Scores 0.11–4.52 for the 2,101 radiata pine unigenes, which have homologs in UniProt database, were revealed with DAVID functional classification. [file 1471-2164-10-41-S1.xls]

## Sheet: Sheet1
Options Classification Stringency
Kappa Similarity	Similarity Term Overlap	Similarity Threshold
Classification	Initial Group Membership	Final Group Membership	Multiple Linkage Threshold
16 Cluster(s)	Download File
Gene Group 1			Enrichment Score: 4.52	RG
1		Q94AM1	putative oligopeptidase a
2		Q9FYE1	metacaspase 9 precurser
3		O65351, Q8RWQ7, Q39007, P80854	cucumisin-like serine protease
4		Q93Y09	serine carboxypeptidase ii, putative
5		Q2V3Q7, Q9M3E7, Q8RWQ9	thiol protease aleurain-like precursor
6		Q9FGR9	putative cysteine proteinase
7		Q9FK76	putative subtilisin
8		Q8VZH2	at4g33090/f4i10_20
9		Q9SVD1	hypothetical protein f22o6_120
10		O64481	subtilisin-like serine protease
11		O49434	hyuc-like protein
Gene Group 2			Enrichment Score: 3.49	RG
1		Q9FJP3	50s ribosomal protein l29, chloroplast precursor
2		Q5HZ03	at5g55530
3		Q8H1Q3, Q94K99	hypothetical protein at5g32440
4		Q56WI0, Q9FMU6	mitochondrial phosphate translocator
5		Q9C8Z9	hypothetical protein at3g06590
6		Q9ZV36	putative nucleotide-sugar dehydratase
7		Q9FLB6	emb|cab87410.1
8		Q84R15, Q9ZQK5	hypothetical protein at2g07370
9		Q7XZS3	putative chloroplast-targeted copper chaperone
10		Q9SKZ5	expressed protein
11		O81807, Q8L540	hypothetical protein at4g35760
12		Q9LXT5	hypothetical protein t20n10_10
13		Q9M9S3	putative dna-binding protein p24
14		Q9SN67	hypothetical protein f25i24.20
15		Q94JM4	at4g19390/t5k18_170
16		Q3ECW4, Q9C636	hypothetical protein at1g45688
17		Q9CA32	hypothetical protein t26j14.6
18		Q6DR24, Q6E250, Q6E249	hypothetical protein
19		O82329, Q3EC02	protein at2g14910
Gene Group 3			Enrichment Score: 3.47	RG
1		Q9SX77	unknown protein at1g47420, mitochondrial precursor
2		Q94AB7	at5g41350/myc6_6
3		Q9SAK4	t8k14.14 protein
4		Q8LEJ1, Q8LPM1, Q941C2, Q9M7T0	putative peroxiredoxin, mitochondrial precursor
5		Q93VY5, Q9SK66	hypothetical protein
6		Q9M9M6	t17b22.24 protein
Gene Group 4			Enrichment Score: 3.44	RG
1		Q9FJP3	50s ribosomal protein l29, chloroplast precursor
2		P16180	cs17
3		Q67XW4, Q67Z52	tubulin folding cofactor b
4		Q9SS17	40s ribosomal protein s24
5		O80581, Q42208, Q940T2, Q9ZU42, Q8GUM7, Q3EBG6, P60040, P60039	60s ribosomal protein l7-1
6		Q9STY6	40s ribosomal protein s20-like protein
7		Q9M060	at3g55620
8		P34788, Q94K22, Q5PNZ9	40s ribosomal protein s18
9		P16181	40s ribosomal protein s11-1
10		Q56W98	ribosomal protein l9
11		Q9M2F1, Q9ZNS3	40s ribosomal protein s27-2
12		Q9SIM4	60s ribosomal protein l14
13		Q9LXT5	hypothetical protein t20n10_10
14		Q9SGA6	40s ribosomal protein s19-1
15		P49637, Q7G923	60s ribosomal protein l27a-3
16		Q7XA68	at1g01640
Gene Group 5			Enrichment Score: 3.1	RG
1		O24454	ubiquitin carboxyl-terminal hydrolase 3
2		O23718, Q7DLR9, Q9C7X3	proteasome subunit beta type 7
3		O23716, Q8LD27, Q2V3D4	protein at4g31300
4		O64532, Q8L4A7	proteasome subunit alpha type 2-b
5		Q94F47	ubiquitinating enzyme
6		Q8GYA6	hypothetical protein at4g19006
7		O23709, Q8LAK8, Q8RWL9, Q7DLS1	20s proteasome beta subunit b-2
8		Q9C5J1, Q9SIV2	26s proteasome regulatory subunit s2
Gene Group 6			Enrichment Score: 2.93	RG
1		Q67ZI3, Q9SU21, Q67ZX5	hypothetical protein at4g12650
2		Q9LIC2	multispanning membrane protein-like
3		Q8RXL8	hypothetical protein at1g06890
4		Q93YV7	putative ankyrin protein
Gene Group 7			Enrichment Score: 2.41	RG
1		Q9SA78	t5i8.8 protein
2		Q56YZ8, Q9SJT9	coatomer alpha subunit
3		Q8RWZ7, Q9SK06	putative vacuolar proton-atpase subunit
4		Q9SUS3	at4g11380
5		Q9ZQH3	at2g27460
Gene Group 8			Enrichment Score: 1.85	RG
1		O04486	ras-related protein rab11c
2		Q9M1P5	adp-ribosylation factor-like protein
3		Q8VYP7	putative sar1 gtp binding protein
4		Q93Y31	adp-ribosylation factor-like protein
5		Q9LFT9	gtp-binding protein
6		Q8L607	hypothetical protein at2g41670
Gene Group 9			Enrichment Score: 1.81	RG
1		Q94BQ1, Q9SJU0	putative kinesin heavy chain
2		Q2V3T3, Q8L7Y8	at3g23670/mdb19_16
3		Q6NQ77, Q9M0X6	kinesin-like protein
4		Q93Y15	beta tubulin
Gene Group 10			Enrichment Score: 1.74	RG
1		Q8LGU1	multidrug-resistance related protein
2		Q9C8G9	glutathione s-conjugate transporting atpase (atmrp1)
3		Q9SMT7	4-coumarate-coa ligase-like protein
4		Q94JY9, Q9SGA4	putative helicase
5		Q8H158	putative heat shock protein 81-2
6		Q9SL67	26s proteasome subunit 4
7		Q9M378	tata box binding protein (tbp) associated factor (taf)-like protein
8		Q9SZD4	26s proteasome subunit atrpt2a
9		Q94C56	putative ftsh protease
Gene Group 11			Enrichment Score: 1.72	RG
1		Q8GUG0	histidine kinase-like protein
2		Q41939, Q42355, Q7XAQ9, Q7XAR1, Q7XAR3, Q7XAR5, Q7XAR7, Q9FN95, Q9FN93, Q9FM23, Q9FLV4, Q9FK65, Q9FIZ3, Q9FFP3, Q8LEI6, Q7XAR8, Q9LVB3, Q9LV74, Q9LIG2, Q9FZP2, Q9FN96, Q7XAR6, Q7XAR4, Q7XAR2, Q7XAR0, Q7XAQ8, Q7X6X7, Q7X6B8	receptor-like protein kinase
3		Q9FII5	receptor protein kinase-like protein
4		Q9XI87	f7a19.9 protein
5		Q7Y229	at1g56720
6		Q940H1	at3g59350
7		Q94K14	hypothetical protein t1n24.12
8		Q944A7	at4g35230/f23e12_210
9		O48788	at2g26730
10		Q94F03	similar to wpk4 protein kinase
11		Q8GY10	putative receptor protein kinase
12		Q56ZA8, Q67ZT9, Q940B9	receptor-kinase isolog
13		Q9FIU5	serine/threonine-specific protein kinase-like protein
14		Q3E9Z3, Q9C5K4	putative kinase
15		Q9ZPS9	protein vascular highway 1
16		Q9LFH9	at3g53380
17		Q84WU5, Q8VYZ4	hypothetical protein at5g14720
18		P93749	hypothetical protein at2g41970
19		O81064, Q3E7K0	protein at2g28940
20		Q9XEE0	homoserine kinase
21		Q9LVI6	probable receptor-like protein kinase protein
22		Q9SSF8	f25a4.29 protein
23		Q3E9E7	protein at5g18610
24		Q9C713	at1g66530/f28g11_14
25		Q8H158	putative heat shock protein 81-2
26		Q9M1R2	multifunctional aminoacyl-trna ligase-like protein
Gene Group 12			Enrichment Score: 1.35	RG
1		Q9SRU2	f14p3.9 protein
2		Q9LM76	f2d10.27
3		Q8LFR0	hypothetical protein
4		Q94F47	ubiquitinating enzyme
5		P35132, Q9FPH9, Q42014, Q8RXQ0, Q4TZ01	ubcat4b
6		Q6KFR7, Q6KFR8, Q6KFS2, Q6KFS4, Q6KFS3, Q6KFS1, Q6KFS0, Q6KFR9	putative polyubiquitin
7		Q94B30	hypothetical protein
Gene Group 13			Enrichment Score: 1.26	RG
1		Q9C533	hypothetical protein f23o10.1
2		Q5EAE9, Q9FFJ7	ring-h2 finger protein atl5c precursor
3		Q9M2F1, Q9ZNS3	40s ribosomal protein s27-2
4		O82252, Q84W91	zinc finger ccch type domain-containing protein zfn-like 1
5		Q6NNI8, Q9LNA2	zinc finger a20 and an1 domains-containing protein at1g12440
6		O81849	hypothetical protein t16h5.30
7		Q94AB7	at5g41350/myc6_6
8		Q6DBH0	at5g01450
9		Q9XF92	putative ring finger protein
10		Q94BQ1, Q9SJU0	putative kinesin heavy chain
11		Q8LF11	hypothetical protein
12		Q8H0X2	expressed protein
13		Q9LIN3	similarity to rna-binding protein
14		Q94KD0	at5g58470/mqj2_60
15		Q9FFJ5	at5g05830
16		Q9FJ94, Q9FNZ1	similarity to myosin heavy chain kinase
17		Q9FKG8	quinone oxidoreductase
18		Q94C17	at1g65560/f5i14_32
19		Q6NLH4	hypothetical protein at5g54470
20		Q9SA95	at1g11800/f25c20_3
21		Q84JE8, Q8LL89	putative dna nick sensor protein
22		Q3E7D8, Q94AC1	at1g09280/t12m4_1
Gene Group 14			Enrichment Score: 0.86	RG
1		Q9SVG9	at4g20780
2		Q9LNE7	putative calcium-binding protein
3		Q9LQN4	calmodulin, putative
4		Q9SRR7	putative calmodulin
Gene Group 15			Enrichment Score: 0.12	RG
1		O23310	transcriptional activator hap3c
2		Q9FXG5	hypothetical protein t1p2.2
3		Q9C8Z9	hypothetical protein at3g06590
4		P49592, Q2V353, Q3E977	dr1 protein homolog
5		Q6NLH4	hypothetical protein at5g54470
6		Q9LJG8	hypothetical protein at3g14180
7		Q9M0F8	hypothetical protein at4g29230
Gene Group 16			Enrichment Score: 0.11	RG
1		P49592, Q2V353, Q3E977	dr1 protein homolog
2		Q8GV05	triptychon
3		P69781	putative gata transcription factor 13
4		Q9STN3	putative transcription elongation factor spt5 homolog 1
5		O23310	transcriptional activator hap3c
6		P46665, Q3E9K4, Q84TE1	hd-zip protein 14
1,121 from your list are not in the output.
