# Supplementary material for: Generation and analysis of expressed sequence tags from six developing xylem libraries in Pinus radiata D. Don
Source: BMC Genomics. 2009 Jan 21;10:41. doi: 10.1186/1471-2164-10-41 (PMC2636829; doi:10.1186/1471-2164-10-41)
Supplement: Additional file 2 — Identification of cell wall related genes in the radiata pine EST resource. The table represents 18 categories and 91 families of cell wall related genes based on the MAIZEWALL database. [file 1471-2164-10-41-S2.xls]

## Sheet: Sheet1
91 cell wall gene families were identified in radiata pine EST resource based on MAIZEWALL database
No.	Category	Gene family	ESTs
1	Cell wall proteins	Arabinogalactan protein (AGP)	73
		Dirigent protein	7
		Expansin	21
		Extensin	2
		Glycine rich protein (GRP)	11
		Proline rich protein (PRP)	16
2	Cellulose synthesis	Cellulose synthase	174
		Endo-1,3-1,4-beta-D-glucanase	29
		Sucrose synthase	26
3	DNA/RNA regulation and cell cycle	Actin depolymerizing factor	8
		DNA-binding protein	8
		DnaJ	8
		Histone deacetylase	3
		Histone H2A	5
		Histone H2B	2
		Histone H3	4
		Histone H4	7
		Small nuclear ribonucleoprotein	1
4	Flavonoids	Chalcone synthase	1
		Glutathion S-transferase (Bronze-2)	3
5	General phenylpropanoid	4-coumarate:coenzyme A ligase (4CL)	16
		Aldehyde dehydrogenase/Reduced epidermal fluorescence1 (REF1)/Restore fertility (RF2)	5
		Caffeic acid O-methyltransferase (COMT)	9
		Caffeoyl-CoA 3-O-methyltransferase (CCoAOMT)	30
		Laccase	36
		p-Coumarate 3-hydroxylase (C3H)	9
		Peroxidase	16
		Phenylalanine ammonia lyase (PAL)/Tyrosine ammonia lyase (TAL)	2
		Trans-cinnamate 4-hydroxylase (C4H)	18
6	Hormone-related	Abscissic acid-induced protein	1
		Dehydration-induced protein RD22	4
		GTP-binding protein SAR1A	7
		1-Aminocyclopropane-1-carboxylate synthase	1
		Serine/Threonine kinase (pinoid)	16
7	Hydroxylation and O-methylation enzymes	Cytochrome P450	9
		S-adenosyl-methionine synthetase 3 (SAMS)	46
8	Lignin/lignan	Cinnamoyl-coA reductase (CCR)	2
		Cinnamyl alcohol dehydrogenase 1 (CAD1)	5
		Cinnamyl alcohol dehydrogenase 2 (CAD2)	4
		Pinoresinol reductase	3
9	Non cellulosic polysaccharide biosynthesis	Callose synthase	3
		Cellulose synthase-like (Csl)	1
		Glucosyl transferase	23
10	Nucleotide sugar synthesis, conversion and transport	GDP mannose pyrophosphorylase	2
		GDP mannose transporter	1
		UDP-D-glucose 4-epimerase	1
		UDP-glucose 6-dehydrogenase	21
11	Polysaccharide modifying enzymes	Alpha-L-arabinofuranosidase	2
		Alpha-mannosidase	1
		Chitinase	2
		Chitinase like	22
		Exoglucanase	1
		Galactosidase	14
		Pectate lyase	35
		Pectin methyl esterase	6
		Pectinesterase	10
		Polygalacturonase	4
		Xyloglucan endotransglycosylase/hydrolase (XTH)	5
		Xylosidase	2
12	Protein processing	Cysteine proteinase	2
		Ubiquitin-conjugating enzyme E2	19
13	Protein synthesis	40S Ribosomal proteins	35
		60S Ribosomal proteins	77
14	Putative transporters and trafficking	ABC transporter	2
		ADP/ATP carrier protein	16
		MtN21 nodulin-like protein	2
		Nucleoside transporter	1
		Oligopeptide transporter	2
		SEC14-like protein	1
		Syntaxin-related protein KNOLLE	6
15	Shikimate pathway	Chorismate mutase	1
16	Signaling	Annexin	5
		Calmodulin	14
		Calreticulin	9
17	Transcription factors	bZIP transcription factor	6
		HD-ZIP protein (ifl1)	16
		Lim protein	5
		MYB transcription factor	5
		Transcription factor (Monopteros)	3
		Transcription regulatory protein	3
		Zinc finger protein	6
18	Miscellaneous	3-beta-hydroxysteroid-delta(8), delta(7)-isomerase	1
		Alcohol dehydrogenase	7
		Argonaute	1
		Cytochrome b5	6
		Integral membrane protein (cov-1)	4
		Late-embryogenesis protein lea5 like	1
		Lipid transfer protein/tracheary element differentiation protein 4 (TED4)	6
		PGPD14 protein	1
		Protein kinase CK2	1
		WD repeat protein	2
