# Supplementary material for: Generation and analysis of expressed sequence tags from six developing xylem libraries in Pinus radiata D. Don
Source: BMC Genomics. 2009 Jan 21;10:41. doi: 10.1186/1471-2164-10-41 (PMC2636829; doi:10.1186/1471-2164-10-41)
Supplement: Additional file 3 — Protein families more abundant in combined earlywood, latewood, juvenile wood and mature wood. The table listed 15, 19, 5 and 29 protein families more abundant in combined earlywood, latewood, juvenile wood and mature wood, respectively. Most of the listed protein families are statistically significant based on P-value. [file 1471-2164-10-41-S3.xls]

## Sheet: Sheet1
Protein family	HMM domain or functional annotation	More expression in EW/LW	Pfam accession	ESTs in EW*	ESTs in LW*	‰ of EW in total EW	‰ of LW in total LW	Ratio	Probability for differential expression	P-value
Pectinesterase	Pectinesterase	EW	PF01095	8	0	2.87	0	N/A	0.997~0.998	0.002
PfkB	pfkB family carbohydrate kinase	EW	PF00294	7	0	2.51	0	N/A	0.995~0.996	0.004
DUF584	Protein of unknown function, DUF584	EW	PF04520	5	0	1.79	0	N/A	0.97~0.98	0.02
UDPG_MGDP_dh_N	UDP-glucose/GDP-mannose dehydrogenase family, NAD binding domain	EW	PF03721	5	0	1.79	0	N/A	0.97~0.98	0.02
Homeobox	Homeobox domain	EW	PF00046	7	1	2.51	0.32	7.95	0.97~0.98	0.02
UDPGT	UDP-glucoronosyl and UDP-glucosyl transferase	EW	PF00201	10	2	3.58	0.63	5.68	0.98~0.99	0.01
NAC	NAC domain	EW	PF01849	5	1	1.79	0.32	5.68	0.91~0.92	0.08
Ribosomal_L31e	Ribosomal protein L31e	EW	PF01198	5	1	1.79	0.32	5.68	0.91~0.92	0.08
Calreticulin	Calreticulin family	EW	PF00262	7	2	2.51	0.63	3.98	0.92~0.93	0.07
DUF231	Arabidopsis proteins of unknown function	EW	PF03005	7	2	2.51	0.63	3.98	0.92~0.93	0.07
Profilin	Profilin	EW	PF00235	9	3	3.23	0.95	3.41	0.94~0.95	0.05
Thioredoxin	Thioredoxin	EW	PF00085	14	6	5.02	1.89	2.65	0.95~0.96	0.04
Pollen_Ole_e_I	Pollen proteins Ole e I family	EW	PF01190	12	6	4.3	1.89	2.27	0.90~0.91	0.09
Cu_bind_like	Plastocyanin-like domain	EW	PF02298	27	14	9.68	4.42	2.19	0.98~0.99	0.01
Proteasome	Proteasome A-type and B-type	EW	PF00227	11	6	3.94	1.89	2.08	0.8~0.9	0.1
Pkinase_Tyr	Protein tyrosine kinase	LW	PF07714	0	9	0	2.84	N/A	0.996~0.997	0.03
DUF778	Protein of unknown function (DUF778)	LW	PF05608	0	7	0	2.21	N/A	0.98~0.99	0.01
Metallothio_2	Metallothionein	LW	PF01439	1	10	0.36	3.16	8.8	0.98~0.99	0.01
TCTP	Translationally controlled tumour protein	LW	PF00838	1	9	0.36	2.84	7.92	0.97~0.98	0.02
WD40	WD domain, G-beta repeat	LW	PF00400	2	16	0.72	5.05	7.04	0.998~0.999	0.001
Aminotran_1_2	Aminotransferase class I and II	LW	PF00155	1	8	0.36	2.52	7.04	0.96~0.97	0.003
Cellulose_synt	Cellulose synthase	LW	PF03552	13	95	4.66	29.98	6.43	0.999~1.0	0.001
Dehydrin	Dehydrin	LW	PF00257	2	14	0.72	4.42	6.16	0.994~0.995	0.005
Lipase_GDSL	GDSL-like Lipase/Acylhydrolase	LW	PF00657	1	7	0.36	2.21	6.16	0.93~0.94	0.006
Porin_3	Eukaryotic porin	LW	PF01459	1	6	0.36	1.89	5.28	0.8~0.9	0.1
S-AdoMet_synt_C	S-adenosylmethionine synthetase, C-terminal domain	LW	PF02773	3	18	1.08	5.68	5.28	0.997~0.998	0.002
Tubulin_C	Tubulin/FtsZ family, C-terminal domain	LW	PF03953	7	38	2.51	11.99	4.78	0.999~1.0	0.001
Abhydrolase_1	alpha/beta hydrolase fold	LW	PF00561	2	10	0.72	3.16	4.4	0.96~0.97	0.003
DPBB_1	Rare lipoprotein A (RlpA)-like double-psi beta-barrel	LW	PF03330	2	10	0.72	3.16	4.4	0.96~0.97	0.003
2OG-FeII_Oxy	2OG-Fe(II) oxygenase superfamily	LW	PF03171	2	7	0.72	2.21	3.08	0.8~0.9	0.1
RGP	Reversibly glycosylated polypeptide	LW	PF03214	2	7	0.72	2.21	3.08	0.8~0.9	0.1
C2	c2 domain	LW	PF00168	3	9	1.08	2.84	2.64	0.8~0.9	0.1
ADH_zinc_N	Zinc-binding dehydrogenase	LW	PF00107	5	13	1.79	4.1	2.29	0.8~0.9	0.1
UDPG_MGDP_dh_C	UDP-glucose/GDP-mannose dehydrogenase family, UDP binding domain	LW	PF03720	4	10	1.43	3.16	2.2	0.8~0.9	0.1
*: Total ESTs in EW are 2790; total ESTs in LW are 3169
Protein family	HMM domain or functional annotation	More expression in JW/MW	Pfam accession	ESTs in JW**	ESTs in MW**	‰ of JW in total JW	‰ of MW in total MW	Ratio	Probability for differential expression	P-value
DUF231	Arabidopsis proteins of unknown function	JW	PF03005	6	0	2.06754	0	N/A	0.90~0.91	0.09
Skp1	Skp1 family, dimerisation domain	JW	PF01466	5	0	1.72295	0	N/A	0.8~0.9	0.1
Pec_lyase_C	Pectate lyase	JW	PF00544	9	1	3.10131	0.639386	4.85045	0.8~0.9	0.1
H_PPase	Inorganic H+ pyrophosphatase	JW	PF03030	8	1	2.75672	0.639386	4.31151	0.8~0.9	0.1
ADH_zinc_N	Zinc-binding dehydrogenase	JW	PF00107	11	2	3.79049	1.27877	2.96416	0.8~0.9	0.1
DUF778	Protein of unknown function (DUF778)	MW	PF05608	0	7	0	4.4757	N/A	0.999~1.0	0.001
Synaptobrevin	Synaptobrevin	MW	PF00957	0	4	0	2.55754	N/A	0.98~0.99	0.01
Cu_bind_like	Plastocyanin-like domain	MW	PF02298	3	19	1.03377	12.1483	11.7515	0.999~1.0	0.001
Peroxidase	Peroxidase	MW	PF00141	2	12	0.68918	7.67263	11.133	0.999~1.0	0.001
GTP_EFTU	Elongation factor Tu GTP binding domain	MW	PF00009	2	11	0.68918	7.03325	10.2052	0.999~1.0	0.001
Calreticulin	Calreticulin family	MW	PF00262	1	5	0.34459	3.19693	9.27749	0.98~0.99	0.01
UDPG_MGDP_dh_N	UDP-glucose/GDP-mannose dehydrogenase family, NAD binding domain	MW	PF03721	1	4	0.34459	2.55754	7.42199	0.95~0.96	0.04
S-AdoMet_synt_M	S-adenosylmethionine synthetase, central domain	MW	PF02772	2	7	0.68918	4.4757	6.49425	0.99~0.991	0.009
ABA_WDS	ABA/WDS induced protein	MW	PF02496	1	3	0.34459	1.91816	5.5665	0.8~0.9	0.1
Abhydrolase_1	alpha/beta hydrolase fold	MW	PF00561	1	3	0.34459	1.91816	5.5665	0.8~0.9	0.1
Acid_phosphat_B	HAD superfamily, subfamily IIIB (Acid phosphatase)	MW	PF03767	2	6	0.68918	3.83632	5.5665	0.97~0.98	0.02
Hydrolase	haloacid dehalogenase-like hydrolase	MW	PF00702	2	6	0.68918	3.83632	5.5665	0.97~0.98	0.02
Glyco_hydro_17	Glycosyl hydrolases family 17	MW	PF00332	3	9	1.03377	5.75448	5.5665	0.994~0.995	0.005
Aldedh	Aldehyde dehydrogenase family	MW	PF00171	2	5	0.68918	3.19693	4.63875	0.94~0.95	0.05
Tryp_alpha_amyl	Protease inhibitor/seed storage/LTP family	MW	PF00234	4	10	1.37836	6.39386	4.63875	0.994~0.995	0.005
Melibiase	Melibiase	MW	PF02065	3	7	1.03377	4.4757	4.3295	0.97~0.98	0.02
HSP20	Hsp20/alpha crystallin family	MW	PF00011	4	9	1.37836	5.75448	4.17487	0.98~0.99	0.01
MIP	Major intrinsic protein	MW	PF00230	18	36	6.20262	23.0179	3.711	0.999~1.0	0.001
2OG-FeII_Oxy	2OG-Fe(II) oxygenase superfamily	MW	PF03171	3	6	1.03377	3.83632	3.711	0.94~0.95	0.05
Aa_trans	Transmembrane amino acid transporter protein	MW	PF01490	2	4	0.68918	2.55754	3.711	0.8~0.9	0.1
CRAL_TRIO	CRAL/TRIO domain	MW	PF00650	2	4	0.68918	2.55754	3.711	0.8~0.9	0.1
EF1_GNE	EF-1 guanine nucleotide exchange domain	MW	PF00736	2	4	0.68918	2.55754	3.711	0.8~0.9	0.1
Lipase_GDSL	GDSL-like Lipase/Acylhydrolase	MW	PF00657	2	4	0.68918	2.55754	3.711	0.8~0.9	0.1
Meth_synt_1	Cobalamin-independent synthase, N-terminal domain	MW	PF08267	2	4	0.68918	2.55754	3.711	0.8~0.9	0.1
Pectinesterase	Pectinesterase	MW	PF01095	2	4	0.68918	2.55754	3.711	0.8~0.9	0.1
Cellulose_synt	Cellulose synthase	MW	PF03552	5	9	1.72295	5.75448	3.3399	0.97~0.98	0.02
Methyltransf_3	O-methyltransferases	MW	PF01596	7	12	2.41213	7.67263	3.18085	0.98~0.99	0.01
Aminotran_1_2	Aminotransferase class I and II	MW	PF00155	3	5	1.03377	3.19693	3.0925	0.8~0.9	0.1
Usp	Universal stress protein family	MW	PF00582	3	5	1.03377	3.19693	3.0925	0.8~0.9	0.1
**: Total EST in JW are 2902; total ESTs in MW are 1564
