# Supplementary material for: Generation and analysis of expressed sequence tags from six developing xylem libraries in Pinus radiata D. Don
Source: BMC Genomics. 2009 Jan 21;10:41. doi: 10.1186/1471-2164-10-41 (PMC2636829; doi:10.1186/1471-2164-10-41)
Supplement: Additional file 4 — Genes or gene families more strongly expressed in combined earlywood, latewood, juvenile wood and mature wood. The table listed 20, 18, 20 and 25 genes or gene families more strongly expressed in combined earlywood, latewood, juvenile wood and mature wood, respectively. Most of the listed genes or gene families are statistically significant based on P-value. [file 1471-2164-10-41-S4.xls]

## Sheet: Sheet1
Differential abundant genes in EW/LW	More expression in EW/LW	ESTs in EW *	ESTs in LW *	1/1000 of EW in total EW	1/1000 of LW in total LW	Ratio	Probability of differential expression	P-value
Homeodomain protein HB1	EW	13	0	4.6595	0	N/A	0.999~1.0	0.001
Pectin methylesterase	EW	6	0	2.15054	0	N/A	0.99~0.991	0.009
Lipid transfer protein (LTP)	EW	6	0	2.15054	0	N/A	0.99~0.991	0.009
TOM20	EW	5	0	1.79211	0	N/A	0.97~0.98	0.02
BTF3b-like transcription factor	EW	5	0	1.79211	0	N/A	0.97~0.98	0.02
Vignain precursor	EW	5	0	1.79211	0	N/A	0.97~0.98	0.02
Adenosine kinase	EW	5	0	1.79211	0	N/A	0.97~0.98	0.02
Aminomethyltransferase, mitochondrial precursor	EW	5	0	1.79211	0	N/A	0.97~0.98	0.02
Peroxidase precursor	EW	11	1	3.94265	0.315557	12.4943	0.998~0.999	0.001
Unknown (Os02g0258800)	EW	10	1	3.58423	0.315557	11.3584	0.996~0.997	0.003
Glycine-rich RNA-binding protein	EW	9	1	3.22581	0.315557	10.2226	0.993~0.994	0.006
60S ribosomal protein L31	EW	7	1	2.50896	0.315557	7.9509	0.97~0.98	0.02
Glycosyl transferase NTGT5a	EW	10	2	3.58423	0.631114	5.67921	0.98~0.99	0.01
PS60 protein precursor	EW	9	2	3.22581	0.631114	5.11129	0.97~0.98	0.02
Proline-rich protein (PRP)	EW	13	3	4.6595	0.946671	4.92198	0.994~0.995	0.005
Malate dehydrogenase	EW	10	3	3.58423	0.946671	3.78614	0.96~0.97	0.03
Phytocyanin	EW	22	7	7.8853	2.2089	3.56979	0.998~0.999	0.001
Arabinogalactan/proline-rich protein, AGP4	EW	34	11	12.1864	3.47113	3.51079	0.999~1.0	0.001
Protective protein for beta-galactosidase	EW	15	5	5.37634	1.57778	3.40753	0.98~0.99	0.01
ADP ATP carrier protein	EW	12	4	4.30108	1.26223	3.40753	0.94~0.95	0.05
Poly(ADP)-ribose polymerase	LW	0	7	0	2.2089	N/A	0.98~0.99	0.01
Green ripe-like 1	LW	0	7	0	2.2089	N/A	0.98~0.99	0.01
Retinoblastoma-like protein	LW	0	5	0	1.57778	N/A	0.95~0.96	0.04
CC-NBS-LRR resistance-like protein	LW	0	5	0	1.57778	N/A	0.95~0.96	0.04
Catechol O-methyltransferase	LW	0	5	0	1.57778	N/A	0.95~0.96	0.04
Epa4p	LW	0	5	0	1.57778	N/A	0.95~0.96	0.04
Unknown (Q3HRZ7_SOLTU#Q3HRZ7)	LW	0	5	0	1.57778	N/A	0.95~0.96	0.04
Armadillo-like helical (Proteasome/cyclosome, regulatory subunit)	LW	0	5	0	1.57778	N/A	0.95~0.96	0.04
Expansin,Ripening-related	LW	1	12	0.358423	3.78668	10.5648	0.996~0.997	0.003
Dehydrin	LW	2	17	0.716846	5.36447	7.48343	0.998~0.999	0.001
Poly(A)-binding protein	LW	1	7	0.358423	2.2089	6.16283	0.93~0.94	0.006
Kinesin	LW	1	7	0.358423	2.2089	6.16283	0.93~0.94	0.06
CDP-diglyceride synthetase	LW	2	13	0.716846	4.10224	5.72263	0.991~0.992	0.008
Type II iodothyronine deiodinase	LW	2	9	0.716846	2.84001	3.96182	0.93~0.94	0.06
Unknown (PGI.072705#TC73112)	LW	3	12	1.07527	3.78668	3.52162	0.95~0.96	0.04
Tubulin Alpha 1	LW	11	41	3.94265	12.9378	3.28151	0.999~1.0	0.001
Polyubiquitin	LW	3	10	1.07527	3.15557	2.93468	0.9~0.91	0.09
Translationally-controlled tumor protein (TCTP)	LW	3	10	1.07527	3.15557	2.93468	0.9~0.91	0.09
*: Total ESTs in EW are 2790; total ESTs in LW are 3169.
Differential abundant genes in JW/ML	More expression in JW/MW	ESTs in JW**	ESTs in MW**	1/1000 of JW in total JW	1/1000 of MW in total MW	Ratio	Probability of differential expression	P-value
Methionine synthase	JW	13	0	4.47967	0	N/A	0.995~0.996	0.004
Homeodomain protein (HB1)	JW	13	0	4.47967	0	N/A	0.995~0.996	0.004
Cytochrome c oxidase subunit 6b-1	JW	10	0	3.4459	0	N/A	0.98~0.99	0.01
HMG-protein	JW	7	0	2.41213	0	N/A	0.93~0.94	0.06
DNA binding protein	JW	6	0	2.06754	0	N/A	0.9~0.91	0.09
Poly(A)-binding protein	JW	6	0	2.06754	0	N/A	0.9~0.91	0.09
Glycine-rich protein 2 (GRP2)	JW	5	0	1.72295	0	N/A	0.8~0.9	0.1
Unknown (At5g19590)	JW	5	0	1.72295	0	N/A	0.8~0.9	0.1
Unknown (Os03g0149200)	JW	5	0	1.72295	0	N/A	0.8~0.9	0.1
TOM20	JW	5	0	1.72295	0	N/A	0.8~0.9	0.1
Unknown (At5g26110)	JW	5	0	1.72295	0	N/A	0.8~0.9	0.1
Desiccation-related protein	JW	5	0	1.72295	0	N/A	0.8~0.9	0.1
Retinoblastoma-like protein	JW	5	0	1.72295	0	N/A	0.8~0.9	0.1
Histone H2A	JW	5	0	1.72295	0	N/A	0.8~0.9	0.1
Ribosomal protein S5	JW	5	0	1.72295	0	N/A	0.8~0.9	0.1
Tubulin Alpha 1	JW	37	2	12.7498	1.27877	9.97037	0.999~1.0	0.001
Unknown (At2g03200)	JW	10	1	3.4459	0.639386	5.38939	0.91~0.92	0.08
Metallothionein-like protein class II	JW	18	2	6.20262	1.27877	4.85045	0.98~0.99	0.01
60S ribosomal protein L34	JW	8	1	2.75672	0.639386	4.31151	0.8~0.9	0.1
Arabinogalactan protein, AGP6	JW	11	2	3.79049	1.27877	2.96416	0.8~0.9	0.1
Peroxidase precursor	MW	0	7	0	4.4757	N/A	0.999~1.0	0.001
Green ripe-like 1	MW	0	7	0	4.4757	N/A	0.999~1.0	0.001
Calreticulin	MW	0	6	0	3.83632	N/A	0.998~0.999	0.001
Vignain precursor	MW	0	4	0	2.55754	N/A	0.98~0.99	0.01
Protein disulfide isomerase	MW	0	4	0	2.55754	N/A	0.98~0.99	0.01
24-sterol C-methyltransferase	MW	0	4	0	2.55754	N/A	0.98~0.99	0.01
Oxylase protein	MW	0	4	0	2.55754	N/A	0.98~0.99	0.01
Arabinogalactan protein, AGP5	MW	0	3	0	1.91816	N/A	0.96~0.97	0.03
Fasciclin-like arabinogalactan protein 17 (FLA17)	MW	0	3	0	1.91816	N/A	0.96~0.97	0.03
Membrane protein	MW	0	3	0	1.91816	N/A	0.96~0.97	0.03
Sugar transporter	MW	0	3	0	1.91816	N/A	0.96~0.97	0.03
Unknown (At1g22780)	MW	0	3	0	1.91816	N/A	0.96~0.97	0.03
Unknown (At1g34780)	MW	0	3	0	1.91816	N/A	0.96~0.97	0.03
Pelota	MW	0	3	0	1.91816	N/A	0.96~0.97	0.03
Zinc finger, BED-type	MW	0	3	0	1.91816	N/A	0.96~0.97	0.03
Reverse transcriptase	MW	0	3	0	1.91816	N/A	0.96~0.97	0.03
Vegetative storage protein-like	MW	0	3	0	1.91816	N/A	0.96~0.97	0.03
Phytocyanin	MW	2	16	0.68918	10.2302	14.844	0.999~1.0	0.001
Alpha-galactosidase	MW	1	7	0.34459	4.4757	12.9885	0.997~0.998	0.002
Ascorbate peroxidase	MW	1	7	0.34459	4.4757	12.9885	0.997~0.998	0.002
Cinnamyl alcohol dehydrogenase (CAD)	MW	1	4	0.34459	2.55754	7.42199	0.95~0.96	0.04
Pectin methylesterase	MW	1	4	0.34459	2.55754	7.42199	0.95~0.96	0.04
Aldehyde dehydrogenase	MW	1	4	0.34459	2.55754	7.42199	0.95~0.96	0.04
Unknown (OSIGBa0152K17.10 H0818E04.1)	MW	1	4	0.34459	2.55754	7.42199	0.95~0.96	0.04
CesA1	MW	2	5	0.68918	3.19693	4.63875	0.94~0.95	0.05
**: Total EST in JW are 2902; total ESTs in MW are 1564.
