# Supplementary material for: Generation and analysis of expressed sequence tags from six developing xylem libraries in Pinus radiata D. Don
Source: BMC Genomics. 2009 Jan 21;10:41. doi: 10.1186/1471-2164-10-41 (PMC2636829; doi:10.1186/1471-2164-10-41)
Supplement: Additional file 5 — Specifically enriched GO terms in earlywood, latewood, juvenile wood and mature wood. The table provided 16, 18, 21 and 11 GO terms specifically enriched in earlywood, latewood, juvenile wood and mature wood, respectively. Most of the listed GO terms are statistically significant based on P-value. [file 1471-2164-10-41-S5.xls]

## Sheet: DAVID Annotation Chart
EW/LW	Category	Specifically Enriched Term	Non-redundant Genes	%	P-value
LW	BP	GO:0044260~cellular macromolecule metabolic process	67	0.0654	0.0421682
LW	BP	GO:0006464~protein modification process	32	0.0312	0.0915471
LW	BP	GO:0045184~establishment of protein localization	11	0.0107	0.0489017
LW	BP	GO:0015031~protein transport	11	0.0107	0.0456043
LW	BP	GO:0009888~tissue development	5	0.0049	0.0616131
LW	BP	GO:0007021~tubulin folding	2	0.002	0.0480871
LW	CC	GO:0005737~cytoplasm	79	0.0771	0.00130454
LW	CC	GO:0043228~non-membrane-bound organelle	20	0.0195	0.0517207
LW	CC	GO:0030529~ribonucleoprotein complex	18	0.0176	0.00167447
LW	CC	GO:0005874~microtubule	5	0.0049	0.0757896
LW	MF	GO:0000166~nucleotide binding	50	0.0488	0.0244654
LW	MF	GO:0004672~protein kinase activity	21	0.0205	0.081163
LW	MF	GO:0003723~RNA binding	16	0.0156	0.0566426
LW	MF	GO:0004871~signal transducer activity	15	0.0146	0.0372474
LW	MF	GO:0005525~GTP binding	8	0.0078	0.0526784
LW	MF	GO:0016614~oxidoreductase activity, acting on CH-OH group of donors	5	0.0049	0.093968
LW	MF	GO:0005496~steroid binding	5	0.0049	0.0469235
LW	MF	GO:0000030~mannosyltransferase activity	2	0.002	0.0689779
EW	BP	GO:0016043~cellular component organization and biogenesis	21	0.0303	0.0299331
EW	BP	GO:0006508~proteolysis	13	0.0188	0.0269321
EW	BP	GO:0006512~ubiquitin cycle	7	0.0101	0.0409603
EW	BP	GO:0065008~regulation of biological quality	6	0.0087	0.0892084
EW	BP	GO:0044257~cellular protein catabolic process	6	0.0087	0.0243148
EW	BP	GO:0016192~vesicle-mediated transport	6	0.0087	0.00938155
EW	BP	GO:0009826~unidimensional cell growth	3	0.0043	0.0639781
EW	CC	GO:0016020~membrane	71	0.1025	0.0382585
EW	CC	GO:0043234~protein complex	22	0.0317	0.00304748
EW	CC	GO:0030312~external encapsulating structure	6	0.0087	0.0584248
EW	CC	GO:0005618~cell wall	6	0.0087	0.0533177
EW	CC	GO:0016023~cytoplasmic membrane-bound vesicle	4	0.0058	0.026113
EW	MF	GO:0003824~catalytic activity	79	0.114	0.0743051
EW	MF	GO:0016787~hydrolase activity	35	0.0505	0.019699
EW	MF	GO:0005215~transporter activity	19	0.0274	0.00291972
EW	MF	GO:0005543~phospholipid binding	5	0.0072	0.0062492
JW/MW	Category	Specifically Enriched Term	Non-redundant Genes	%	P-value
MW	BP	GO:0016043~cellular component organization and biogenesis	18	0.0289	0.0662733
MW	BP	GO:0006519~amino acid and derivative metabolic process	10	0.0161	0.0365767
MW	BP	GO:0051641~cellular localization	10	0.0161	0.0158117
MW	BP	GO:0007155~cell adhesion	5	0.008	9.67326e-05
MW	BP	GO:0008643~carbohydrate transport	3	0.0048	0.0909892
MW	CC	GO:0016020~membrane	62	0.0995	0.0638413
MW	CC	GO:0005830~cytosolic ribosome (sensu Eukaryota)	4	0.0064	0.0363842
MW	CC	GO:0030140~trans-Golgi network transport vesicle	2	0.0032	0.091858
MW	MF	GO:0005215~transporter activity	14	0.0225	0.0845401
MW	MF	GO:0008289~lipid binding	9	0.0144	0.00133352
MW	MF	GO:0004351~glutamate decarboxylase activity	2	0.0032	0.0509274
JW	BP	GO:0044260~cellular macromolecule metabolic process	54	0.0686	0.0099368
JW	BP	GO:0009056~catabolic process	11	0.014	0.0949338
JW	BP	GO:0042254~ribosome biogenesis and assembly	5	0.0064	0.0539553
JW	BP	GO:0007166~cell surface receptor linked signal transduction	4	0.0051	0.0825371
JW	BP	GO:0006505~GPI anchor metabolic process	2	0.0025	0.0956159
JW	CC	GO:0044446~intracellular organelle part	22	0.028	0.0962938
JW	CC	GO:0043234~protein complex	17	0.0216	0.0989252
JW	CC	GO:0031090~organelle membrane	12	0.0152	0.0396697
JW	CC	GO:0005840~ribosome	11	0.014	0.00584452
JW	CC	GO:0044431~Golgi apparatus part	5	0.0064	0.0102295
JW	CC	GO:0030117~membrane coat	4	0.0051	0.0150757
JW	CC	GO:0030120~vesicle coat	4	0.0051	0.0150757
JW	MF	GO:0016787~hydrolase activity	39	0.0496	0.0390848
JW	MF	GO:0000166~nucleotide binding	38	0.0483	0.0365908
JW	MF	GO:0008233~peptidase activity	14	0.0178	0.00994121
JW	MF	GO:0003723~RNA binding	12	0.0152	0.0993946
JW	MF	GO:0003735~structural constituent of ribosome	11	0.014	0.00144305
JW	MF	GO:0004871~signal transducer activity	11	0.014	0.0865551
JW	MF	GO:0016614~oxidoreductase activity, acting on CH-OH group of donors	5	0.0064	0.0393919
JW	MF	GO:0005496~steroid binding	4	0.0051	0.079881
JW	MF	GO:0000030~mannosyltransferase activity	2	0.0025	0.05166
LW: latewood; EW: earlywood
MW: mature wood; JW: juvenile wood
BP: Biological Process; CC: Cellular Component; MF: Molecular Function
