# Supplementary material for: Generation and analysis of expressed sequence tags from six developing xylem libraries in Pinus radiata D. Don
Source: BMC Genomics. 2009 Jan 21;10:41. doi: 10.1186/1471-2164-10-41 (PMC2636829; doi:10.1186/1471-2164-10-41)
Supplement: Additional file 6 — Wood quality variation in different wood tissues of radiata pine. The table shows wood quality variation among different wood tissues of radiata pine. The nine wood traits were measured on 10 trees of 25-year-old using SilviScan profiling. [file 1471-2164-10-41-S6.xls]

## Sheet: Sheet1
Wood quality variation based on SilviScan profiling of ten unrelated 25-year-old trees of radiata pine *
		JE	JL	TE	TL	ME	ML	JW	TW	MW	EW	LW
Radial tracheid diameter (um)	Mean	35.305	19.661	39.35	19.5	41.211	20.25	27.483	29.5055	29.425	38.622	19.8037
	SD	1.67955	1.6657	2.4925	1.38331	2.09712	1.46913	1.67262	2.0791	1.93791	2.08972	1.50605
Tangential tracheid diameter (um)	Mean	30.33	21.833	32.207	23.443	33.771	24.919	26.0815	27.02	27.825	32.1027	23.3983
	SD	1.088	0.673004	1.92035	1.0171	1.16963	0.637137	0.8805	1.29668	1.46872	1.39266	0.775747
Number of tracheids per unit area	Mean	1029.45	2083.76	858.875	1958.92	779.961	1813.58	1556.61	1471.32	1408.9	889.429	1952.09
	SD	67.4153	161.074	105.598	141.714	53.1067	157.384	114.245	133.336	123.656	75.3733	153.391
Density (kg/m3)	Mean	329.86	717.315	329.875	858.2	354.773	870.523	523.587	523.595	594.038	338.169	815.346
	SD	25.0185	49.1257	31.4407	67.2802	28.4266	66.0391	37.0721	40.2832	49.3604	28.2952	60.815
Tracheid wall thickness (um)	Mean	1.588	3.699	1.791	4.59	2.011	4.943	2.6435	2.745	3.1905	1.79667	4.41067
	SD	0.116123	0.295689	0.178291	0.60866	0.200025	0.512338	0.205906	0.23699	0.393476	0.164813	0.472229
Tracheid coarseness (ug/m)	Mean	232.385	553.14	282.9	667.525	324.992	768.165	392.762	418.02	475.212	280.092	662.943
	SD	17.7446	51.8155	34.4194	102.994	36.3827	108.151	34.78	43.1174	68.7066	29.5156	87.6534
Tracheid surface area per unit mass (m2/kg)	Mean	211.43	451.7	178.675	403.475	166.773	361.605	331.565	315.188	291.075	185.626	405.593
	SD	15.4974	30.0581	21.1463	38.5977	16.608	35.8122	22.7777	25.6022	29.872	17.7506	34.8226
Microfibril Angle (Degree)	Mean	35.852	30.869	25.157	22.481	19.521	18.372	33.3605	29.1665	23.819	26.8433	23.9073
	SD	3.29507	4.83546	4.14454	4.01779	2.87628	2.39707	4.06527	3.65643	4.08116	3.43863	3.75011
Modulous of Elasticity (GPa)	Mean	3.267	5.44	9.11	11.48	13.233	14.823	4.3535	7.275	10.295	8.53667	10.581
	SD	0.642271	1.15153	2.69537	2.80226	2.67459	2.50532	0.896901	1.92345	2.74881	2.00408	2.15304
*: Wood cores at breast height from each trees were sampled from the association population of radiata pine at Bondo, NSW.
JW-Juvenile wood (1-7 yrs); TW-Transition wood (8-11 yrs); MW-Mature wood (12-25 yrs); EW-Earlywood; LW-Latewood; JE-Juvenile earlywood; JL-Juvenile latewood; TE-Transition earlywood; TL-Transition latewood; ME-Mature earlywood; ML-Mature latewood
The mean values for JE and JL are based on average ring value of the ring 1 to 7 (from pitch) from 10 trees; the mean values for TE and TL are based on average ring value of the ring 8 to 11 (from pitch) from 10 trees; The mean values for ME and ML are based on average ring value of the ring 12 to 25 (from pitch) from 10 trees
The mean values for EW and LW are unweighted average values from earlywood and latewood, which showed huge differences in proportion and trait values within the rings, thus may reflect their real differences between EW and LW.
The mean values for JW, TW and MW are unweighted average values from juvenile, transition and mature wood, which showed limited differences, thus the real differences among JW, TW and MW may be not properly revealed.
