# Supplementary material for: Generation and analysis of expressed sequence tags from six developing xylem libraries in Pinus radiata D. Don
Source: BMC Genomics. 2009 Jan 21;10:41. doi: 10.1186/1471-2164-10-41 (PMC2636829; doi:10.1186/1471-2164-10-41)
Supplement: Additional file 7 — NPK- and LIG- probes for RT-MLPA validation. The table listed NPK- and LIG- probes used in RT-MLPA validation for four genes (dehydrin, PRP, peroxidase and AGP4), which are preferentially represented in earlywood or latewood tissues at juvenile or transition ages. [file 1471-2164-10-41-S7.xls]

## Sheet: Sheet1
Validated genes	Preferentially represented in	Name of probe	Probe sequence (5'---->3')	Probe length	Tm	G/C	Ligation length	Note
Dehydrin	LWT	NPK-Dehydrin	CATTGCCATTGGTGATGTCGGAATTTGTGGTCTAGATTGGATCTTGCTGGCAC	53	86.6	47	115	5’ phosphorylated
		LIG-Dehydrin	GGGTTCCCTAAGGGTTGGATACAAGAGGGGATCAAAGTTACGAATGTAATCCGATCAATCCG	62	86.7	47
Proline-rich protein (PRP)	EWT	NPK-PRP	GTCAAAATTCATGTGTTCTGCCCCTGGGTACTGTGTCTAGATTGGATCTTGCTGGCAC	58	87	48	131	5’ phosphorylated
		LIG-PRP	GGGTTCCCTAAGGGTTGGACACTTTGTGCAATTCATTGGGTAGAAATCATTCACTGTCACTGTCACTGTCACT	73	88.4	45
Peroxidase	EWT and EWJ	NPK-Peroxidase	TAGTGGACCAGCAACTGTATGCAGATTCGAGGACCAGGCCTCTAGATTGGATCTTGCTGGCAC	63	89.3	52	134	5’ phosphorylated
		LIG-Peroxidase	GGGTTCCCTAAGGGTTGGAAAGCTGGACAACAACTACTACGTGAACCTGATGAACAACAAGGGGCTCCTAA	71	89.4	49
AGP4, Arabinogalactan/proline-rich protein	EWT and EWJ	NPK-AGP4	TCGGCCCAGGTGGAATCCGGGGTGGAAGCTTCTAGATTGGATCTTGCTGGCAC	53	91.6	58	119	5’ phosphorylated
		LIG-AGP4	GGGTTCCCTAAGGGTTGGACAGAGGAAATAAGTGTAGCGCCCCCTGCTTTGGAGGGCGAACCAGAA	66	92.6	56
